# Supplementary material for: NPC1 promotes HTNV replication by controlling innate immune response
Source: Front Immunol. 2026 Jun 5;17:1811629. doi: 10.3389/fimmu.2026.1811629 (PMC13279697; doi:10.3389/fimmu.2026.1811629)
Supplement: Supplementary file 5 [file Table2.xlsx]

## Sheet: Table S2. HeLa GP-IP results
Protein	GroupID	Proteins	UniquePeptides	Peptides	PSMs
ACLY	58	1	1	1	1
ACTB	70	21	7	7	8
AKR1C2	13	2	1	1	1
ALB	8	1	1	1	1
ALDOA	1	1	1	1	1
ANP32B	41	3	3	3	3
ANP32E	25	1	1	1	1
ANXA1	75	1	2	2	2
ANXA2	31	2	2	2	2
ANXA2P2	7	2	2	2	2
ARCN1	35	1	1	1	1
ATP5F1B	62	1	1	1	1
BANF1	50	1	1	1	1
BASP1	34	1	1	1	1
C1QBP	97	2	2	2	2
CALR	99	1	1	1	1
CAVIN1	94	1	1	1	1
CCT2	68	1	1	1	1
CCT4	5	1	2	2	2
CCT6A	115	2	2	2	2
CFL1	55	3	5	5	6
CKB	54	1	2	2	3
DDX3X	3	2	1	1	1
EEF1A1	41	3	3	3	4
EEF1A2	2	3	3	3	4
EEF1B2	52	1	1	1	1
EEF2	71	1	1	1	1
EFTUD2	98	1	1	1	1
EIF4A3	76	1	1	1	1
EIF5A	43	2	1	1	1
ENO1	130	6	8	8	9
FAM133B	101	1	1	1	1
FLNA	16	3	2	2	2
FLNC	60	3	1	1	1
FUS	46	1	1	1	1
GAPDH	80	2	4	4	6
GPI	17	1	1	1	1
HBD	2	5	1	1	1
HIST1H2BK	27	14	1	1	1
HIST1H4A	38	1	1	1	1
HMGCS2	16	1	1	1	1
HNRNPD	72	1	1	1	1
HNRNPH1	60	4	4	4	5
HNRNPH3	37	1	1	1	1
HNRNPK	90	2	7	7	7
HNRNPU	43	1	2	2	2
HSP90AB1	50	7	7	7	10
HSP90B1	4	1	1	1	1
HSPA1B	66	3	3	4	4
HSPA5	48	1	1	2	2
HSPA8	64	4	3	5	5
HSPB1	9	1	1	1	1
HSPD1	132	2	7	7	8
HSPE1	57	2	2	2	2
IMPDH2	89	1	1	1	1
INO80E	7	1	1	1	1
ISG15	127	2	2	2	2
KHDRBS1	53	1	1	1	1
KPNA2	15	1	1	1	1
KRT1	33	7	15	18	23
KRT10	30	22	15	16	21
KRT13	78	5	1	2	2
KRT2	17	8	8	10	10
KRT5	100	3	2	2	3
KRT7	1	5	1	2	2
KRT8	55	1	1	1	1
KRT9	151	2	15	15	16
LDHA	109	3	5	5	6
MATR3	49	1	1	1	1
MCCC2	44	1	2	2	3
MDH2	47	2	2	2	2
MUC6	64	1	1	1	1
MYH14	51	3	1	1	1
MYH9	67	2	4	4	5
NPC1	32	1	1	1	1
NPM1	47	1	1	1	1
NUDT21	80	1	1	1	1
PAF1	32	1	1	1	1
PFN1	36	1	1	1	1
PHB2	18	1	1	1	1
PHGDH	11	1	1	1	1
PKM	142	2	6	6	7
PNLIPRP1	96	1	1	1	12
PPIA	60	1	2	2	2
PPP1CA	26	3	1	1	1
PRDX2	57	2	2	2	2
PRDX3	36	1	1	1	1
PSMD2	10	1	1	1	1
RAN	90	1	1	1	1
RCN2	24	1	3	3	3
RPL12	5	1	2	2	2
RPL22	61	1	1	1	1
RPL30	95	2	2	2	2
RPL5	69	1	2	2	3
RPL9	39	1	1	1	1
RPLP0	3	2	3	3	3
RPLP1	35	2	2	2	2
RPLP2	58	1	3	3	4
RPS10	21	2	3	3	3
RPS17	92	1	1	1	2
RPS20	12	1	1	1	2
RPS24	19	1	1	1	1
RPS5	73	1	3	3	4
RPSA	4	1	1	1	1
SERBP1	27	1	1	1	1
SERPINH1	91	1	1	1	1
SETSIP	75	4	2	2	2
SF3A3	32	1	1	1	1
SFPQ	57	1	1	1	1
SLC25A31	42	4	1	1	1
SLC25A5	29	2	1	1	1
SLC3A2	37	1	1	1	1
SND1	93	1	1	1	1
SPATA6	14	1	1	1	1
STIMATE	85	1	1	1	2
SUB1	29	1	1	1	1
SYNCRIP	40	1	1	1	1
TJP1	77	1	1	1	1
TKT	52	2	2	2	3
TPI1	61	1	1	1	1
TRMT112	86	1	1	1	1
TUBA1B	120	13	7	7	7
TUBB	140	16	10	10	12
TUFM	22	1	1	1	1
TXN	136	2	2	2	2
UBA1	63	1	1	1	1
VIM	6	1	1	1	1
XRCC6	59	1	2	2	2
YWHAB	6	6	1	2	3
YWHAE	156	13	2	3	5

## Sheet: Table S2. 293T GP-IP results
Protein	GroupID	Proteins	UniquePeptides	Peptides	PSMs
1	63	2	1	1	1
ACAT2	53	1	1	1	1
ACLY	186	1	1	1	1
ACTA2	205	5	1	3	3
ACTB	198	7	6	8	9
ACTN4	214	4	7	7	7
AGR2	21	1	1	1	1
AHCY	233	1	2	2	2
AK2	17	1	1	1	1
AKR1B10	67	1	7	8	8
AKR1B15	300	2	1	2	2
AKR1C2	63	1	3	5	6
AKR1C3	215	2	2	4	4
ALB	49	2	4	4	4
ALDH1A1	164	5	14	14	17
ALDH3A1	288	1	3	3	3
ALDOA	3	3	7	8	10
ALDOC	62	2	1	2	3
ALYREF	288	2	2	2	2
ANP32A	44	5	5	9	9
ANP32B	121	3	3	7	9
ANP32E	128	2	6	6	10
ANXA1	232	1	6	6	6
ANXA2	214	3	11	11	13
ANXA4	87	1	1	1	1
ANXA5	272	1	2	2	2
APRT	187	1	1	1	1
ARF3	27	3	1	1	1
ARHGDIA	42	1	1	1	1
ARIH1	329	2	2	2	2
ATIC	220	1	2	2	2
ATP5F1A	274	2	9	9	10
ATP5F1B	276	2	8	8	8
ATP5PO	236	1	1	1	1
BANF1	174	1	1	1	1
BLVRB	53	1	1	1	1
C1QBP	254	2	3	3	3
CALM3	208	2	2	2	2
CALR	296	1	1	1	1
CAND1	12	1	2	2	2
CANX	200	1	3	3	3
CAPNS1	3	1	1	1	1
CCT2	292	2	6	6	6
CCT3	271	1	4	4	4
CCT4	32	1	7	7	8
CCT5	389	2	2	2	2
CCT6A	298	2	4	4	5
CCT7	19	1	3	3	3
CCT8	172	2	5	5	5
CDC42	138	1	1	1	1
CFL1	157	4	6	6	7
CKB	249	2	8	8	9
CKMT2	69	2	1	1	1
CLIC1	127	1	2	2	2
CLIP1	198	1	1	1	1
CLTC	239	2	3	3	3
COPA	267	1	1	1	1
COPB2	260	1	1	1	1
COPG1	99	2	1	1	1
CPNE2	50	8	2	2	2
CSNK2A1	227	2	2	2	2
CTTN	56	1	1	1	1
DARS	235	1	1	1	1
DCD	94	1	1	1	1
DDX17	188	2	2	2	2
DDX39B	270	2	2	2	2
DDX3X	23	1	1	1	1
DNAJA3	39	1	1	1	1
DSP	42	1	2	2	2
DSTN	287	1	1	1	1
EEF1A1	195	6	13	13	15
EEF1B2	246	2	4	4	4
EEF1D	9	1	2	2	2
EEF1G	5	1	4	4	4
EEF2	307	2	11	11	11
EFTUD2	291	1	1	1	1
EIF2S1	172	1	1	1	1
EIF2S3	166	2	1	1	1
EIF3D	78	1	2	2	2
EIF3J	66	1	4	4	4
EIF4A1	155	3	4	5	5
EIF4A3	243	1	1	2	2
EIF4H	298	1	1	1	1
EIF5A	266	3	4	4	6
ENO1	351	6	12	12	15
ERICH6	152	1	1	1	1
EXOSC7	35	1	1	1	1
FAM149A	92	1	1	1	1
FASN	52	1	5	5	5
FERD3L	246	1	1	1	1
FGG	206	1	1	1	1
FKBP4	241	1	2	2	2
FLG2	39	1	1	1	1
FLNA	68	2	4	5	5
FLNB	217	2	1	2	2
G3BP1	48	1	1	1	1
G6PD	83	1	9	9	9
GANAB	31	1	1	1	1
GAPDH	220	3	11	11	12
GART	126	2	2	2	2
GPI	92	2	4	4	5
GSTP1	245	1	5	5	6
HACD3	18	1	1	1	1
HADHB	226	1	1	1	1
HIST1H2AB	8	10	1	1	1
HIST1H2BA	108	15	1	1	1
HIST1H2BK	51	14	1	1	1
HIST1H4A	66	1	1	1	1
HMGCS2	29	1	1	1	1
HNRNPA1	117	2	1	1	1
HNRNPA2B1	230	2	3	3	3
HNRNPD	223	1	1	2	2
HNRNPDL	229	1	1	2	2
HNRNPF	269	4	5	7	8
HNRNPH1	124	2	4	6	6
HNRNPH3	175	1	2	2	2
HNRNPK	244	2	12	12	14
HNRNPU	145	1	4	4	4
HNRNPUL1	110	1	1	1	1
HPRT1	148	1	1	1	1
HSP90AA1	47	8	7	15	20
HSP90AB1	144	10	9	19	30
HSP90B1	21	2	4	6	7
HSPA1B	286	7	12	16	20
HSPA4	136	1	1	1	1
HSPA5	163	1	4	6	7
HSPA8	183	7	14	19	23
HSPA9	349	2	9	9	9
HSPB1	51	1	3	3	3
HSPD1	353	2	21	21	28
HSPE1	160	2	5	5	5
IMPDH2	372	2	2	2	2
IPO5	424	2	2	2	2
ISYNA1	259	2	9	9	9
KARS	59	1	1	1	1
KHDRBS1	179	1	3	3	3
KPNA3	28	1	1	1	1
KPNB1	31	1	1	1	1
KRT1	103	8	30	36	46
KRT10	98	27	30	34	43
KRT14	54	11	2	6	6
KRT16	395	26	3	10	10
KRT18	113	8	4	5	5
KRT2	60	17	17	25	25
KRT5	417	12	4	11	11
KRT6B	111	15	2	12	13
KRT7	10	4	1	2	2
KRT78	108	1	1	1	1
KRT8	274	4	5	6	6
KRT81	100	4	1	1	1
KRT9	393	2	28	28	34
LAMP2	8	1	1	1	1
LASP1	248	1	1	1	1
LDHA	284	6	7	8	10
LDHB	201	4	7	8	9
LEO1	49	1	1	1	1
LMNA	159	1	2	2	2
LRPPRC	122	1	1	1	1
LRRC59	86	1	1	1	1
MAP1B	55	1	1	1	1
MAPRE1	170	1	1	1	1
MARS	41	1	1	1	1
MDH1	259	1	1	1	1
MDH2	142	2	4	4	4
MIF	28	1	1	1	1
MSN	118	3	3	3	3
MTHFD1	6	1	2	2	2
NACA	111	2	1	1	1
NAP1L1	90	3	6	6	6
NCL	216	1	9	9	10
NDUFA4	13	1	1	1	1
NDUFS3	154	1	1	1	1
NME1	15	3	1	1	1
NPC1	32	1	1	1	1
NPM1	331	3	6	6	10
NQO1	190	1	3	3	4
OLA1	46	1	1	1	1
P4HB	102	1	2	2	2
PA2G4	222	1	2	2	2
PAF1	112	1	2	2	2
PAICS	44	1	1	1	1
PARK7	294	1	1	1	1
PARP1	128	1	3	3	3
PCBP1	158	1	2	2	2
PCBP2	132	1	1	1	1
PCNA	234	1	1	1	1
PDIA3	238	2	3	3	3
PDIA4	25	1	1	1	1
PDIA6	357	2	4	4	4
PEBP1	141	1	2	2	2
PFN1	235	2	4	4	5
PGAM1	33	6	2	2	2
PGD	273	1	5	5	5
PGK1	166	3	10	10	10
PHB	153	1	2	2	2
PHB2	36	1	1	1	1
PHGDH	82	2	10	10	10
PIK3CG	129	1	1	1	1
PKM	370	4	21	21	25
PLS3	97	1	1	1	1
PPIA	271	2	3	3	3
PPIB	261	1	1	1	1
PPM1G	151	1	2	2	2
PPP1CA	96	3	2	2	2
PPP2R2D	103	3	1	1	1
PRDX1	315	2	3	5	5
PRDX2	397	2	4	6	6
PRDX3	174	2	3	3	3
PRDX5	104	1	1	1	1
PRDX6	90	1	3	3	3
PRPF8	240	1	1	1	1
PSAP	290	1	1	1	1
PSMC3	22	1	1	1	1
PSMC6	109	1	1	1	1
PSMD11	134	1	1	1	1
PSMD4	65	1	1	1	1
PTGES3	169	1	1	1	1
PUF60	263	1	1	1	1
RAB10	7	21	1	2	5
RAB1A	13	23	1	2	5
RACK1	280	1	1	1	1
RAN	268	1	4	4	4
RANBP1	29	2	2	2	2
RCN2	164	2	10	10	10
RPL11	225	2	2	2	2
RPL12	5	1	4	4	5
RPL18	137	1	2	2	2
RPL22	195	1	2	2	2
RPL23A	254	1	1	1	1
RPL30	251	2	3	3	3
RPL38	167	1	1	1	1
RPL5	209	1	1	1	1
RPL7	95	1	1	1	1
RPL9	135	1	1	1	1
RPLP0	19	4	7	7	8
RPLP1	107	2	4	4	6
RPLP2	401	2	9	9	12
RPN1	281	2	2	2	2
RPN2	101	1	2	2	2
RPS10	73	2	3	3	3
RPS12	257	1	2	2	2
RPS16	411	2	2	2	2
RPS17	278	1	3	3	3
RPS18	82	1	1	1	1
RPS19	47	1	3	3	3
RPS2	221	1	1	1	1
RPS20	61	1	3	3	4
RPS24	23	1	1	1	1
RPS25	300	2	3	3	3
RPS28	119	1	1	1	1
RPS3	155	1	3	3	3
RPS3A	89	1	1	1	1
RPS4X	210	1	1	1	1
RPS5	228	1	3	3	4
RPS7	149	1	1	1	1
RPSA	30	2	6	6	6
RUVBL1	61	1	1	1	1
S100A10	218	1	1	1	1
S100A11	242	1	1	1	1
S100A13	121	1	1	1	1
S100A4	131	1	1	1	1
SDC1	93	1	2	2	2
SEC13	71	1	2	2	2
SETSIP	206	4	3	3	3
SF3A3	58	1	1	1	2
SF3B3	30	1	1	1	1
SFPQ	183	1	1	1	1
SKP1	184	1	1	1	1
SLC25A3	295	1	1	1	1
SLC25A31	73	4	1	1	1
SLC25A6	33	3	4	4	4
SLC3A2	130	1	4	4	4
SLC7A5	98	1	1	1	1
SND1	281	1	2	2	2
SNRPA1	247	1	1	1	1
SNRPD3	44	1	2	2	2
SNRPE	75	1	1	1	1
SNRPGP15	230	2	1	1	1
SOD1	88	1	1	1	1
SRP9	89	1	1	1	1
SRSF8	147	2	1	1	1
SSB	384	2	2	2	2
SSBP1	34	1	1	1	2
SSR1	156	1	1	1	1
SSR4	34	1	1	1	1
ST13	114	3	1	1	1
STMN1	95	2	2	2	2
SUMO3	176	3	1	1	1
SUPT16H	277	1	1	1	1
SUPT5H	11	1	3	3	3
SYNCRIP	139	1	2	2	2
TAGLN2	292	1	1	1	1
TALDO1	250	1	3	3	3
TCP1	105	2	5	5	5
TIGD6	142	1	1	1	1
TIMM50	224	1	1	1	1
TJP1	244	1	2	2	2
TKT	107	1	7	7	10
TP53	81	1	1	1	1
TPI1	420	2	6	6	6
TPM2	262	4	2	2	2
TUBA1A	49	5	1	4	4
TUBA1B	322	9	4	14	19
TUBA4A	301	3	1	8	13
TUBAL3	20	1	1	1	1
TUBB	368	12	10	20	28
TUBB4B	269	5	3	13	16
TXN	360	2	2	2	2
U2AF2	211	1	2	2	2
UBA1	199	1	5	5	6
UBE2L5	70	2	1	1	1
UCHL1	58	1	2	2	2
UGDH	276	1	6	6	6
USP5	1	1	1	1	1
VCP	57	2	5	5	5
VDAC1	123	1	1	1	1
VIM	10	1	1	1	1
WDR61	97	1	1	1	1
XRCC5	14	1	4	4	4
XRCC6	192	1	9	9	9
YBX1	160	1	1	1	1
YWHAB	40	3	2	3	3
YWHAE	405	8	4	6	7
YWHAG	162	3	2	3	4
YWHAQ	399	8	6	8	8
YWHAZ	6	8	4	6	8
ZNF207	140	1	1	1	1
ZRANB2	189	1	1	1	1
